# Supplementary material for: RcsF-independent mechanisms of signaling within the Rcs phosphorelay
Source: PLoS Genet. 2024 Dec 26;20(12):e1011408. doi: 10.1371/journal.pgen.1011408 (PMC11709261; doi:10.1371/journal.pgen.1011408)
Supplement: S1 Data — (XLSX) [file pgen.1011408.s005.xlsx]

## Sheet: Fig 1B
	Signal fold change over WT vector
Strain	Plasmid	Glucose				Arabinose
WT	V	1	1	1		0.731971	1.07143	1.06529
	DjlA	0.944813	1.70892	1.19746		30.2578	26.8068	30.2258
	DrpB	1.03141	0.899649	1.64456		16.1856	15.406	27.3274
rcsF	V	0.524419	0.6	0.613327		0.720889	0.601751	0.438619
	DjlA	0.588183	0.45073	0.821498		27.6588	23.8498	31.8613
	DrpB	0.568525	0.829815	0.482636		14.7798	15.5113	24.8412
rcsB	V	0.342262	0.273152	0.361479		0.548755	0.442899	0.340126
	DjlA	0.355794	0.351459	0.397957		1.11232	0.437549	0.536527
	DrpB	0.411205	0.44713	0.345428		0.460656	0.592267	0.594309

## Sheet: Fig 2B, 3B
Strain	Plasmid	Glucose				Arabinose
WT	V	1	1	1		0.731971	1.07143	1.06529
	DjlA	0.944813	1.70892	1.19746		30.2578	26.8068	30.2258
	DrpB	1.03141	0.899649	1.10557		16.1856	15.406	18.1647
rcsC	V	3.6083	3.16423	4.10011		3.60184	3.90146	5.45977
	DjlA	3.3883	2.92741	4.996		3.74906	3.38118	6.54933
	DrpB	4.85651	3.49838	5.90025		4.94288	4.28751	6.00218
rcsC peri	V	0.864184	1.08357	1.04281		1.01496	0.916398	0.958993
	DjlA	1.00461	0.875543	1.26064		17.7058	20.8358	14.7553
	DrpB	1.21713	1.27337	1.14815		1.15017	1.16006	1.40647
rcsD	V	2.33832	1.97486	2.8795		2.77559	2.89092	3.43429
	DjlA	2.11085	1.67721	2.92465		1.97654	3.28224	1.98216
	DrpB	2.23937	1.84509	3.03313		2.78715	2.47526	3.93629
rcsD T411A	V	0.45	0.43059	0.464469		0.568435	0.65656	0.574581
	DjlA	0.331142	0.411374	0.322841		18.0992	19.6444	21.2949
	DrpB	0.497066	0.402135	0.488269		2.3498	2.16284	1.10711

## Sheet: Fig 1C, 2A, 3A
	Signal fold change over WT uninduced
Strain	Uninduced					DTT					PMBN
WT	1	1	1	1	1	1.00078	1.03646	1.18897	1.33544	1.73304	4.72465	3.77724	4.87029	3.11702	5.47088
ΔdsbA	9.1761	12.6432	11.8957	16.2131	7.57781	23.7642	30.9367	28.7202	27.5522		25.2014	24.6543	27.5844	29.8472	21.7602
ΔrcsF	0.644678	0.521991	0.652938	0.663668		0.750535	0.817444	0.755325	0.8293		1.30064	0.906264	0.95627	1.01272
ΔdsbA ΔrcsF	12.8893	12.5906	11.8649	15.552	7.72669	24.3728	28.4057	28.308	24.6618		35.879	27.0019	27.5184	29.05	22.492
ΔrcsB	0.49173	0.426446	0.32116			0.647597	0.604778	0.500889			0.579101	0.502515	0.314047
ΔdsbA ΔrcsB	0.485892	0.467728	0.158528			0.602063	0.558676	0.702366			0.540767	0.504401	0.441526
ΔrcsC	5.25982	4.48948	5.17584	5.46098		5.6622	9.52631	9.47796	6.05371		4.99593	4.23375	4.69497	4.3526
ΔrcsC ΔdsbA	6.07297	5.8146	5.62989	5.03405		8.70682	10.3607	5.87504	5.01148		4.79842	5.42968	4.7097	4.7807
rcsC Δperi	0.889774	0.82845	0.732558	0.839579	0.827459	1.0767	0.9041	1.14558	0.871697	0.850453	3.14334	3.46982	3.20504	2.70989	2.8147
rcsC Δperi ΔdsbA	2.24555	1.60265	3.36791	4.8421	4.15282	9.41794	12.1796	11.622	12.2458	12.3518	9.66293	15.8229	15.7887	15.012	15.9472
ΔrcsD	2.55092	3.36082	2.22584			3.19824	2.20667	5.58556			2.51635	5.4968	2.08759
ΔrcsD ΔdsbA	1.33152	1.06362	1.50442			1.98114	3.87577	2.79529			1.40863	1.04037	2.80959
rcsD T411A	0.559514	0.663359	0.629655	0.572868	0.498002	0.701174	0.700915	0.656783	0.737268	0.653131	0.980511	2.57716	1.21337	1.06057
rcsD T411A ΔdsbA	0.65088	0.723292	0.463568	0.825093	0.540441	1.24518	1.01031	0.941245	2.18686	1.52569	1.57167	1.52364	2.37227	1.36945

## Sheet: Fig 4A
	pEAW1+pEAW8					pEAW2+pEAW7
WT	1	1	1	1	1	1	1	1
del dsba	0.33895	0.414334	0.272489	0.17616	0.309053	0.188156	0.186129	0.136675

## Sheet: Fig 4B
	Interaction relative to IgaA-RcsD in WT
	WT					dsbA
IgaA + RcsD	1	1	1	1		0.33895	0.414334	0.272489	0.17616
IgaA Δcyt+ RcsD	1.00556	1.04407	0.958684			0.18713	0.108955	0.102374	0.197762
IgaA Δperi + RcsD	0.116724	0.122271	0.185356			0.120819	0.127511	0.0572846
RcsD T411A + IgaA	1.12565	1.76109	1.89064	1.58235		1.29073	1.71399	1.5243	1.13967

## Sheet: Fig 5A
	Relative IgaA-RcsD interaction
With no djlA	1	1	1	1	1
With DjlA	0.133477	0.130478	0.0867972	0.050229	0.0903476
With DjlA H233Q	0.905864	0.644815	0.843318	0.80716	0.824682

## Sheet: Fig 5B
		Relative IgaA interaction
	DjlA added
RcsD	No	1	1	1
RcsD	Yes	0.133477	0.130478	0.0867972
T411A	No	1.22954	1.29224	1.57371
T411A	Yes	0.09065	0.126272	0.122075
T411 del peri	No	0.994787	1.3278	1.12245
T411 del peri	Yes	0.0639808	0.0575705	0.0510398

## Sheet: Fig 5C
	IgaA-RcsD interaction relative to WT
Strain	No DjlA					With DjlA
WT	1	1	1	1		0.133477	0.130478	0.0867972	0.050229	0.0903476
del rcsB	1.02925	0.901546	0.918999	0.891132		0.140702	0.0829613	0.0887372	0.104646	0.0443686
del rcsC	0.909069	0.908025	0.954547	0.802314		0.092383	0.105419	0.135001	0.0553383	0.0675006
del rcsF	0.910043	0.878943	1.03234	0.804177		0.12076	0.15312	0.197098	0.0781167	0.0985488

## Sheet: Fig 6B
	Signal fold change over WT vector
Strain	Plasmid	Glucose				Arabinose
WT	pBAD33	1	1	1		0.852625	0.924943	1.41766
WT	DrpB	0.84288	1.08551	0.892743		24.8568	26.7088	24.5923
del ftsEX	pBAD33	3.34686	3.65984	3.25558		3.28023	3.09241	3.45295
del ftsEX	DrpB	4.50537	5.08677	4.39972		32.6977	30.0115	27.7335

## Sheet: Fig S1C, S1D
Signal fold change over vector
Plasmid	Uninduced				IPTG
V	1	1	1		1.32018	1.25277	1.04332
rseX	1.18274	0.808996	1.48158		1.14193	0.965425	1.43347
spf	1.75852	1.16062	1.76612		2.41031	1.48657	2.15507
Signal fold change over WT vector
Plasmid	Glucose				Arabinose
V	1	1	1		1.43321	1.05184	1.32018
YihA	1.04094	1.07181	1.01906		1.04785	1.58723	1.11749

[truncated: 20 more sheets: Fig S2A, Fig S2B, Fig S2C, Fig S3, Fig S4A, Fig S4B, Fig S4C, Fig S4E, Fig S5A, S5B, Fig S5C, Fig S6ABC, Fig S6D, Fig S7A, Fig S8A, Fig S8B, Fig S8C, Fig S9, Fig S10A, Fig S10B, Fig S10C]
